# Supplementary material for: Loquat (Eriobotrya japonica) Is a New Natural Host of Tomato Mosaic Virus and Citrus Exocortis Viroid
Source: Plants (Basel). 2024 Jul 18;13(14):1965. doi: 10.3390/plants13141965 (PMC11280522; doi:10.3390/plants13141965)
Supplement: Supplementary file 1 [file plants-13-01965-s001.zip › Table S1.xlsx]

## Sheet: Sheet1
Table S1 Primers used in this study
	Primers name	Sequences (5'-3')	Framents
	ToCP-F	ATGTCTTACTCAATCACTTCTC
	ToCP-R	TTAAGATGCAGGTGCAGAG	CP
	CEVd-F	GAGTCGCTAGTAATCGCAGATCAGC
	CEVd-R	CGACTTCATGGGGTCGAGTTGCAGA	CEVd
	To321-F	TGCAGGCGGTCTCCGATCAT
	To1927-R	GCGCAACATTAGCTTCGGTG	321-1927 nt
	To1867-F	ATGAGCAACGAGAGTGGTCT
	To2994-R	TGTGACATCAGCCGGACAAC	1867-2994 nt
	To2905-F	GGTTTCCCGTACCCTGCAC
	To3544-R	ACAACGTGCTGTTCCCAGG	2905-3544 nt
	To3403-F	GTAGATGCAGGTACTCAATAG
	To4414-R	CATCACCACTCTTTCTCTGG	3403-4414 nt
	To4285-F	ATCTGGAGGAGACTGGGTCTG
	To5476-R	TGAAAGTTCCATGGGTCCTCC	4285-5476 nt
	To5428-F	GAGGGAGAAAGTAACGAGTGTG
	To6123-R	GTACAGTCCAGTACCTCTTAC	5428-6123 nt
	To6000-F	CCAGCAGAGTCCGACAACAGCTG	3' Race
	To493-R	GGCCCTCGTGCCGCATTATGTC	5' Race
