# Supplementary material for: Loquat (Eriobotrya japonica) Is a New Natural Host of Tomato Mosaic Virus and Citrus Exocortis Viroid
Source: Plants (Basel). 2024 Jul 18;13(14):1965. doi: 10.3390/plants13141965 (PMC11280522; doi:10.3390/plants13141965)
Supplement: Supplementary file 1 [file plants-13-01965-s001.zip › Table S2.xlsx]

## Sheet: 33_mat
				Table S2. Nucleotide sequence comparison of ToMV complete sequences.
		>KU321698_ToMV_Tomato_Egypt	>KY912162_ToMV_Tomato_Slovakia	>AB355139_ToMV_Tobacco_Japan	>AJ132845_ToMV_China	>Z92909_ToMV_Kazakhstan	>PP915779_ToMV_Loquat_China	>ON156781_ToMV_Solanum_lycopersicum_Italy	>NC_002692_ToMV_Lycopersicon_esculentum_Australia	>AF332868_ToMV_Lycopersicon_esculentum_Australia	>AF155507_ToMV_China	>KY810788_ToMV_Solanum_lycopersicum_UK	>X02144_ToMV_Tomato_Japan	>OL652661_ToMV_Solanum_lycopersicum_UK	>MF002490_ToMV_Solanum_lycopersicum_China	>KY967221_ToMV_Solanum_lycopersicum_China	>KY967224_ToMV_Solanum_lycopersicum_China	>KY967226_ToMV_Solanum_lycopersicum_China	>KY967225_ToMV_Solanum_lycopersicum_China	>KY967223_ToMV_Solanum_lycopersicum_China	>KY967227_ToMV_Solanum_lycopersicum_China	>GQ280794_ToMV_Lycopersicon_esculentum_China	>MF002488_ToMV_Solanum_lycopersicum_China	>AJ417701_ToMV_camellia_China	>ON987477_ToMV_Solanum_lycopersicum_Netherlands	>OL472094_ToMV_Solanum_lycopersicum_Slovenia	>OL472089_ToMV_Solanum_lycopersicum_Slovenia	>MF002491_ToMV_Solanum_lycopersicum_China	>KY967222_ToMV_Solanum_lycopersicum_China	>MF002489_ToMV_Solanum_lycopersicum_China	>MF002486_ToMV_Solanum_lycopersicum_China	>KY967220_ToMV_Solanum_lycopersicum_China	>KY949481_ToMV_Solanum_lycopersicum_China	>MF002485_ToMV_Solanum_lycopersicum_China	>MF002487_ToMV_Solanum_lycopersicum_China	>MF002484_ToMV_Solanum_lycopersicum_China	>KY949475_ToMV_Tomato_China	>LC623878_ToMV_Capsicum_annuum_South_Korea	>DQ873692_ToMV_Germany	>MG456601_ToMV_Solanum_Uganda	>MF002483_ToMV_Solanum_lycopersicum_China	>MF002479_ToMV_Solanum_lycopersicum_China	>MF002482_ToMV_Solanum_lycopersicum_China	>MF002481_ToMV_Solanum_lycopersicum_China	>MF002480_ToMV_Solanum_lycopersicum_China	>KY967219_ToMV_Solanum_lycopersicum_China	>KY967228_ToMV_Solanum_lycopersicum_China	>KY949480_ToMV_Solanum_lycopersicum_China	>MH507165_ToMV_Solanum_lycopersicum_South_Korea
	>KU321698_ToMV_Tomato_Egypt	-
	>KY912162_ToMV_Tomato_Slovakia	98.601	-
	>AB355139_ToMV_Tobacco_Japan	98.801	99.101	-
	>AJ132845_ToMV_China	98.601	98.901	99.201	-
	>Z92909_ToMV_Kazakhstan	98.701	99.101	99.301	99.101	-
	>PP915779_ToMV_Loquat_China	98.701	98.901	99.201	99.001	99.201	-
	>ON156781_ToMV_Solanum_lycopersicum_Italy	98.901	99.201	99.501	99.201	99.401	99.301	-
	>NC_002692_ToMV_Lycopersicon_esculentum_Australia	98.901	99.101	99.401	99.201	99.301	99.201	99.501	-
	>AF332868_ToMV_Lycopersicon_esculentum_Australia	98.901	99.101	99.401	99.201	99.301	99.201	99.501	100.001	-
	>AF155507_ToMV_China	98.601	98.801	99.101	98.901	99.101	98.901	99.201	99.401	99.401	-
	>KY810788_ToMV_Solanum_lycopersicum_UK	98.601	98.901	99.201	99.001	99.101	99.001	99.201	99.401	99.401	99.501	-
	>X02144_ToMV_Tomato_Japan	98.901	99.101	99.401	99.201	99.401	99.201	99.501	99.701	99.701	99.701	99.701	-
	>OL652661_ToMV_Solanum_lycopersicum_UK	98.801	98.901	99.201	98.901	99.101	99.001	99.201	99.401	99.401	99.101	99.201	99.401	-
	>MF002490_ToMV_Solanum_lycopersicum_China	98.801	98.901	99.101	98.901	99.101	99.001	99.201	99.401	99.401	99.101	99.101	99.401	99.801	-
	>KY967221_ToMV_Solanum_lycopersicum_China	98.801	98.901	99.101	98.901	99.101	99.001	99.201	99.401	99.401	99.101	99.101	99.401	99.801	100.001	-
	>KY967224_ToMV_Solanum_lycopersicum_China	98.701	98.901	99.101	98.901	99.101	98.901	99.201	99.401	99.401	99.101	99.101	99.401	99.801	99.901	99.901	-
	>KY967226_ToMV_Solanum_lycopersicum_China	98.701	98.901	99.101	98.901	99.101	98.901	99.201	99.401	99.401	99.001	99.101	99.401	99.701	99.801	99.801	99.901	-
	>KY967225_ToMV_Solanum_lycopersicum_China	98.701	98.901	99.101	98.901	99.001	98.901	99.101	99.301	99.301	99.001	99.101	99.301	99.701	99.801	99.801	99.901	99.901	-
	>KY967223_ToMV_Solanum_lycopersicum_China	98.701	98.901	99.101	98.901	99.001	98.901	99.101	99.301	99.301	99.001	99.101	99.301	99.701	99.801	99.801	99.901	99.801	99.801	-
	>KY967227_ToMV_Solanum_lycopersicum_China	98.701	98.901	99.101	98.901	99.101	98.901	99.201	99.401	99.401	99.101	99.101	99.401	99.801	99.901	99.901	99.801	99.801	99.801	99.801	-
	>GQ280794_ToMV_Lycopersicon_esculentum_China	98.701	98.901	99.101	98.901	99.001	98.901	99.201	99.401	99.401	99.101	99.101	99.401	99.501	99.501	99.501	99.501	99.401	99.401	99.401	99.501	-
	>MF002488_ToMV_Solanum_lycopersicum_China	98.401	98.701	99.001	98.701	98.901	98.801	99.001	99.201	99.201	98.901	98.901	99.201	99.301	99.201	99.201	99.301	99.201	99.201	99.201	99.201	99.201	-
	>AJ417701_ToMV_camellia_China	98.601	98.801	99.101	98.901	99.001	98.901	99.101	99.101	99.101	98.901	98.901	99.201	98.901	98.901	98.901	98.801	98.801	98.801	98.801	98.801	98.801	98.801	-
	>ON987477_ToMV_Solanum_lycopersicum_Netherlands	98.901	99.201	99.401	99.201	99.401	99.301	99.501	99.501	99.501	99.201	99.201	99.501	99.201	99.201	99.201	99.201	99.201	99.201	99.201	99.201	99.201	99.101	99.401	-
	>OL472094_ToMV_Solanum_lycopersicum_Slovenia	98.701	98.901	99.201	99.001	99.101	99.001	99.201	99.201	99.201	98.901	99.001	99.201	99.001	99.001	99.001	99.001	99.001	99.001	98.901	99.001	99.001	98.901	99.101	99.401	-
	>OL472089_ToMV_Solanum_lycopersicum_Slovenia	98.601	98.901	99.101	98.901	99.001	99.001	99.101	99.201	99.201	98.901	99.001	99.201	98.901	99.001	99.001	98.901	98.901	98.901	98.901	98.901	98.901	98.901	99.001	99.401	99.901	-
	>MF002491_ToMV_Solanum_lycopersicum_China	98.701	98.901	99.201	99.001	99.101	99.101	99.301	99.301	99.301	99.001	99.001	99.301	99.001	99.001	99.001	99.001	99.001	99.001	99.001	99.001	99.001	99.101	99.101	99.401	99.201	99.201	-
	>KY967222_ToMV_Solanum_lycopersicum_China	98.701	98.901	99.201	99.001	99.101	99.101	99.301	99.301	99.301	99.001	99.001	99.301	99.001	99.001	99.001	99.001	99.001	99.001	99.001	99.001	99.001	99.101	99.101	99.401	99.201	99.201	100	-
	>MF002489_ToMV_Solanum_lycopersicum_China	98.601	98.901	99.201	98.901	99.101	99.001	99.201	99.201	99.201	98.901	99.001	99.201	98.901	99.001	99.001	99.001	98.901	98.901	98.901	98.901	98.901	99.101	99.001	99.401	99.201	99.101	99.801	99.801	-
	>MF002486_ToMV_Solanum_lycopersicum_China	98.601	98.901	99.201	98.901	99.101	99.001	99.201	99.201	99.201	98.901	99.001	99.201	98.901	99.001	99.001	99.001	98.901	98.901	98.901	98.901	98.901	99.101	99.001	99.401	99.201	99.101	99.801	99.801	100	-
	>KY967220_ToMV_Solanum_lycopersicum_China	98.601	98.901	99.201	98.901	99.101	99.001	99.201	99.201	99.201	98.901	99.001	99.201	98.901	99.001	99.001	99.001	98.901	98.901	98.901	98.901	98.901	99.101	99.001	99.401	99.201	99.101	99.801	99.801	100	100	-
	>KY949481_ToMV_Solanum_lycopersicum_China	98.601	98.901	99.201	98.901	99.101	99.001	99.201	99.201	99.201	98.901	99.001	99.201	98.901	99.001	99.001	99.001	98.901	98.901	98.901	98.901	98.901	99.101	99.001	99.401	99.201	99.101	99.801	99.801	100	100	100	-
	>MF002485_ToMV_Solanum_lycopersicum_China	98.601	98.901	99.201	99.001	99.101	99.001	99.201	99.201	99.201	98.901	99.001	99.201	99.001	99.001	99.001	99.001	99.001	99.001	99.001	99.001	98.901	99.101	99.001	99.401	99.201	99.101	99.701	99.701	99.701	99.701	99.701	99.701	-
	>MF002487_ToMV_Solanum_lycopersicum_China	98.601	98.801	99.101	98.901	99.101	99.001	99.201	99.201	99.201	98.901	99.001	99.201	98.901	99.001	99.001	98.901	98.901	98.901	98.901	98.901	98.901	99.301	99.001	99.401	99.201	99.101	99.701	99.701	99.701	99.701	99.701	99.701	99.701	-
	>MF002484_ToMV_Solanum_lycopersicum_China	98.601	98.801	99.101	98.901	99.001	98.901	99.101	99.201	99.201	98.901	98.901	99.201	98.901	98.901	98.901	98.901	98.901	98.901	98.801	98.901	98.901	99.201	99.001	99.401	99.101	99.101	99.601	99.601	99.601	99.601	99.601	99.601	99.601	100	-
	>KY949475_ToMV_Tomato_China	98.601	98.801	99.101	98.901	99.001	98.901	99.101	99.201	99.201	98.901	98.901	99.201	98.901	98.901	98.901	98.901	98.901	98.901	98.801	98.901	98.901	99.201	99.001	99.401	99.101	99.101	99.601	99.601	99.601	99.601	99.601	99.601	99.601	100	100	-
	>LC623878_ToMV_Capsicum_annuum_South_Korea	98.701	99.001	99.301	99.101	99.201	99.101	99.301	99.301	99.301	99.001	99.101	99.301	99.101	99.101	99.101	99.101	99.101	99.101	99.101	99.101	99.101	99.001	99.201	99.501	99.301	99.201	99.301	99.301	99.301	99.301	99.301	99.301	99.301	99.301	99.201	99.201	-
	>DQ873692_ToMV_Germany	98.901	99.101	99.401	99.201	99.401	99.301	99.501	99.601	99.601	99.201	99.301	99.501	99.301	99.301	99.301	99.301	99.201	99.201	99.201	99.301	99.201	99.201	99.201	99.601	99.401	99.301	99.501	99.501	99.401	99.401	99.401	99.401	99.401	99.401	99.301	99.301	99.501	-
	>MG456601_ToMV_Solanum_Uganda	98.601	98.801	99.001	98.801	99.001	98.801	99.101	99.101	99.101	98.801	98.801	99.101	99.001	99.001	99.001	98.901	98.901	98.901	98.901	98.901	98.901	98.701	98.801	99.201	98.901	98.801	98.901	98.901	98.801	98.801	98.801	98.801	98.901	98.901	98.801	98.801	99.001	99.101	-
	>MF002483_ToMV_Solanum_lycopersicum_China	98.501	98.801	99.001	98.701	98.901	98.801	99.001	99.101	99.101	98.701	98.801	99.001	98.901	98.901	98.901	98.901	98.801	98.801	98.801	98.901	98.801	98.701	98.701	99.001	98.801	98.701	98.901	98.901	98.801	98.801	98.801	98.801	98.801	98.801	98.701	98.701	98.901	99.001	99.001	-
	>MF002479_ToMV_Solanum_lycopersicum_China	98.501	98.701	98.901	98.701	98.801	98.701	99.001	99.001	99.001	98.701	98.701	99.001	98.901	98.801	98.801	98.801	98.801	98.801	98.801	98.801	98.801	98.601	98.601	99.001	98.701	98.701	98.801	98.801	98.801	98.801	98.801	98.801	98.801	98.801	98.701	98.701	98.901	99.001	99.001	99.901	-
	>MF002482_ToMV_Solanum_lycopersicum_China	98.401	98.701	98.801	98.601	98.701	98.601	98.901	98.901	98.901	98.601	98.601	98.901	98.801	98.701	98.701	98.701	98.701	98.701	98.701	98.701	98.701	98.501	98.601	98.901	98.701	98.601	98.701	98.701	98.701	98.701	98.701	98.701	98.701	98.701	98.601	98.601	98.801	98.901	98.901	99.701	99.701	-
	>MF002481_ToMV_Solanum_lycopersicum_China	98.501	98.701	98.901	98.701	98.801	98.701	99.001	99.001	99.001	98.701	98.701	99.001	98.801	98.801	98.801	98.801	98.801	98.801	98.701	98.801	98.801	98.601	98.601	99.001	98.701	98.701	98.801	98.801	98.701	98.701	98.701	98.701	98.801	98.701	98.701	98.701	98.901	99.001	99.001	99.801	99.701	99.701	-
	>MF002480_ToMV_Solanum_lycopersicum_China	98.401	98.701	98.901	98.601	98.801	98.701	98.901	99.001	99.001	98.601	98.701	98.901	98.801	98.801	98.801	98.801	98.701	98.701	98.701	98.801	98.701	98.601	98.601	98.901	98.701	98.601	98.801	98.801	98.701	98.701	98.701	98.701	98.701	98.701	98.701	98.701	98.801	98.901	98.901	99.701	99.701	99.601	99.701	-
	>KY967219_ToMV_Solanum_lycopersicum_China	98.401	98.701	98.901	98.601	98.801	98.701	98.901	99.001	99.001	98.601	98.701	98.901	98.801	98.801	98.801	98.801	98.701	98.701	98.701	98.801	98.701	98.601	98.601	99.001	98.701	98.601	98.801	98.801	98.701	98.701	98.701	98.701	98.701	98.701	98.701	98.701	98.801	98.901	98.901	99.701	99.701	99.701	99.701	99.801	-
	>KY967228_ToMV_Solanum_lycopersicum_China	98.501	98.701	98.901	98.701	98.801	98.701	99.001	99.001	99.001	98.701	98.701	99.001	98.901	98.801	98.801	98.801	98.801	98.801	98.801	98.801	98.801	98.601	98.601	99.001	98.701	98.701	98.801	98.801	98.801	98.801	98.801	98.801	98.801	98.801	98.701	98.701	98.901	99.001	99.001	99.701	99.701	99.601	99.701	99.601	99.701	-
	>KY949480_ToMV_Solanum_lycopersicum_China	98.501	98.801	99.001	98.701	98.901	98.801	99.001	99.101	99.101	98.701	98.801	99.001	98.901	98.901	98.901	98.901	98.801	98.801	98.801	98.901	98.801	98.701	98.701	99.001	98.801	98.701	98.901	98.901	98.801	98.801	98.801	98.801	98.801	98.801	98.701	98.701	98.901	99.001	99.001	99.801	99.801	99.701	99.701	99.701	99.801	99.901	-
	>MH507165_ToMV_Solanum_lycopersicum_South_Korea	98.701	99.001	99.201	99.001	99.201	99.101	99.301	99.301	99.301	99.001	99.101	99.301	99.101	99.101	99.101	99.101	99.101	99.001	99.001	99.101	99.001	98.801	99.001	99.401	99.101	99.001	99.101	99.101	99.001	99.001	99.001	99.001	99.101	99.001	99.001	99.001	99.201	99.301	99.301	99.101	99.101	99.001	99.101	99.001	99.101	99.101	99.101	-
	>MH507166_ToMV_Solanum_lycopersicum_South_Korea	98.801	99.001	99.201	99.001	99.201	99.101	99.301	99.401	99.401	99.001	99.101	99.301	99.101	99.101	99.101	99.101	99.101	99.101	99.001	99.101	99.001	98.901	99.001	99.401	99.101	99.001	99.101	99.101	99.101	99.101	99.101	99.101	99.101	99.001	99.001	99.001	99.301	99.301	99.301	99.101	99.101	99.001	99.101	99.001	99.101	99.101	99.101	100
	>MW012409_ToMV_Tomato_Viet_Nam	98.901	99.001	99.201	99.001	99.101	99.101	99.301	99.301	99.301	99.001	99.101	99.301	99.201	99.101	99.101	99.101	99.101	99.101	99.101	99.101	99.101	98.901	99.001	99.401	99.101	99.001	99.101	99.101	99.001	99.001	99.001	99.001	99.101	99.001	99.001	99.001	99.201	99.301	99.201	99.101	99.101	99.001	99.101	99.001	99.001	99.101	99.101	99.401
	>KJ207374_ToMV_Solanum_muricatum_China	98.601	98.901	99.101	98.801	99.001	98.901	99.201	99.201	99.201	98.801	98.901	99.201	98.901	98.901	98.901	98.901	98.901	98.901	98.801	98.901	98.901	98.701	98.801	99.201	99.001	98.901	99.001	99.001	98.901	98.901	98.901	98.901	98.901	98.901	98.801	98.801	99.101	99.201	99.001	98.901	98.901	98.801	98.901	98.801	98.801	98.901	98.901	99.201
	>KX711903_ToMV_Solanum_lycopersicum_Zimbabwe	98.401	98.601	98.901	98.601	98.801	98.801	98.901	98.901	98.901	98.601	98.701	98.901	98.801	98.701	98.701	98.701	98.701	98.701	98.701	98.701	98.701	98.501	98.601	98.901	98.701	98.701	98.701	98.701	98.701	98.701	98.701	98.701	98.701	98.701	98.601	98.601	98.801	98.901	98.601	98.501	98.501	98.401	98.501	98.401	98.501	98.501	98.501	98.801
	>MW042871_ToMV_Tomato_China	98.401	98.401	98.701	98.501	98.601	98.501	98.701	98.701	98.701	98.401	98.501	98.701	98.601	98.501	98.501	98.501	98.501	98.501	98.501	98.501	98.501	98.401	98.401	98.701	98.501	98.401	98.601	98.601	98.501	98.501	98.501	98.501	98.601	98.501	98.501	98.501	98.601	98.701	98.401	98.401	98.401	98.301	98.401	98.301	98.401	98.401	98.401	98.601
	>KR537870_ToMV_Jasminum_multiflorum_USA	98.601	98.601	98.801	98.601	98.701	98.601	98.901	98.901	98.901	98.601	98.701	98.901	98.701	98.701	98.701	98.701	98.701	98.701	98.701	98.701	98.701	98.401	98.501	98.901	98.601	98.601	98.701	98.701	98.701	98.701	98.701	98.701	98.701	98.601	98.601	98.601	98.801	98.901	98.601	98.501	98.501	98.401	98.501	98.401	98.501	98.501	98.601	98.801
	>PP481219_ToMV_Solanum_lycopersicum__Mexico	98.401	98.501	98.701	98.501	98.601	98.601	98.701	98.801	98.801	98.501	98.601	98.801	98.601	98.601	98.601	98.601	98.601	98.601	98.601	98.601	98.601	98.401	98.401	98.801	98.501	98.501	98.701	98.701	98.601	98.601	98.601	98.601	98.601	98.601	98.501	98.501	98.701	98.801	98.501	98.401	98.401	98.301	98.401	98.301	98.401	98.401	98.501	98.701
	>PP481218_ToMV_Solanum_lycopersicum_Mexico	98.401	98.501	98.701	98.501	98.601	98.601	98.701	98.801	98.801	98.501	98.601	98.801	98.601	98.601	98.601	98.601	98.601	98.601	98.601	98.601	98.601	98.401	98.401	98.801	98.501	98.501	98.701	98.701	98.601	98.601	98.601	98.601	98.601	98.601	98.501	98.501	98.701	98.801	98.501	98.401	98.401	98.301	98.401	98.301	98.401	98.401	98.501	98.701
[truncated: 8 more columns]
